# Supplementary material for: Effects of Breaking Methods on the Viscosity, Rheological Properties and Nutritional Value of Tomato Paste
Source: Foods. 2021 Oct 9;10(10):2395. doi: 10.3390/foods10102395 (PMC8535101; doi:10.3390/foods10102395)
Supplement: Supplementary file 1 [file foods-10-02395-s001.zip]

Archive with 4 entries (4 files):
- Supplementary materials.pdf
- Table S1.pdf
- Table S2.pdf
- Tables S3.pdf
